# Supplementary material for: Hyperuricemia and Gout are Associated with the Risk of Atrial Fibrillation: An Updated Meta-Analysis
Source: Rev Cardiovasc Med. 2022 May 16;23(5):178. doi: 10.31083/j.rcm2305178 (PMC11273668; doi:10.31083/j.rcm2305178)
Supplement: Supplementary file 1 [file 2153-8174-23-5-178-s1.zip]

Archive with 1 entries (1 files):
- 2153-8174-23-5-178-s1.docx
